# Supplementary material for: Genome-wide association mapping reveals race-specific SNP markers associated with anthracnose resistance in carioca common beans
Source: PLoS One. 2021 May 19;16(5):e0251745. doi: 10.1371/journal.pone.0251745 (PMC8133444; doi:10.1371/journal.pone.0251745)
Supplement: S1 Table — (XLSX) [file pone.0251745.s001.xlsx]

## Sheet: CDP
Table S1. Details of the 125 carioca cultivars: Name, grain size (mm), commercial classification, institution of origin, Adjusted mean (BLUE) of the resistance evaluation to the anthracnose (physiological race of ANT 65, 81, and 321), genealogy, and genotypic matrix.
Label	Genotype	Grain Size (mm)	Type	Source Institution	ANT RF 65	ANT RF 81	ANT RF 321	Pedigree	ss715647342	ss715639516	ss715639517	ss715646260	ss715648855	ss715647678	ss715647676	ss715647677	ss715648030	ss715645089	ss715649655	ss715648192	ss715648188	ss715648189	ss715644931	ss715645597	ss715645586	ss715649523	ss715645594	ss715645591	ss715645590	ss715645589	ss715648159	ss715648158	ss715648162	ss715648161	ss715639795	ss715639386	ss715646777	ss715648278	ss715648277	ss715648372	ss715648373	ss715648382	ss715648383	ss715648374	ss715648378	ss715648380	ss715639334	ss715646545	ss715648627
1	A443	13	Accessions	CIAT	2.66667	8.66667	5	--	A	G	G	G	A	G	A	G	G	G	G	A	A	A	A	G	A	G	A	G	G	G	A	A	A	G	A	A	G	G	A	A	A	A	A	A	A	A	G	G	A
2	A449	10	Accessions	CIAT	8.66667	8.66667	1	--	A	G	G	A	A	G	A	G	G	G	G	A	A	A	A	G	A	G	A	G	G	G	A	A	A	G	A	A	G	G	A	A	A	A	A	A	A	A	G	G	A
3	ANFC5	11.5	Cultivar	Agro Norte Pesquisa e Sementes	1	1.33333	5.33333	Secrecy	A	G	G	A	A	G	G	A	G	G	G	G	G	G	A	A	A	G	G	A	A	A	G	G	A	G	A	A	A	A	G	G	G	G	G	G	G	G	A	A	A
4	ANFC9	12.5	Cultivar	Agro Norte Pesquisa e Sementes	8.66667	8.66667	3.66667	Secrecy	A	G	G	A	A	G	G	A	G	G	G	G	G	G	A	A	A	G	G	A	A	A	G	G	A	G	A	A	A	A	G	G	G	G	G	G	G	G	A	A	A
5	Aporé	12	Cultivar	CNPAF/EMBRAPA	1.33333	6	2.66667	A 445 (Carioca x México 168) x A 246 (Carioca x BAT 76)	A	G	G	A	A	G	A	G	G	G	G	A	A	A	A	G	A	G	A	G	G	G	A	A	A	G	A	A	G	G	A	A	A	A	A	A	A	A	G	G	A
7	BFS24	13	Accessions	--	2	8.33333	3.66667	--	G	G	G	A	A	G	G	A	G	G	G	G	G	G	A	A	A	G	G	A	A	A	G	G	A	G	A	A	A	A	G	G	G	G	G	G	G	G	A	A	A
9	Branquinho	10	Cultivar	Agro Norte Pesquisa e Sementes	2	1	1	Secrecy	A	G	G	A	A	G	G	A	G	G	G	G	G	G	A	A	A	G	G	A	A	A	G	G	A	G	A	A	A	A	G	G	G	G	G	G	G	G	A	A	A
10	BRS-Talismã	12	Cultivar	EMBRAPA	2	2	1	Recurrent selection: BAT 477, IAPAR 14, FT 84-29, Jalo EEP, A 252, A 77, Ojo de Liebre, ESAL 645, Pintado, Carioca, ESAL 645, P 85, P 103, H-4, AN910522, ESAL 624, Carioca MG	G	G	G	A	A	G	G	A	G	G	G	G	G	G	A	A	R	A	G	A	A	A	G	G	G	A	A	A	A	A	G	G	G	G	G	A	G	A	A	A	A
11	BRS-Cometa	10.5	Cultivar	EMBRAPA	3.66667	8.66667	1.66667	A 769 / 4 / EMP 250 /// A 429 / XAN 252 // C 8025 / G 4449 /// WAF 2 / A 55 // GN 31 / XAN 170	G	G	G	A	G	G	G	A	G	G	G	G	G	G	A	A	G	G	G	A	A	A	G	G	A	G	A	A	A	A	G	G	G	G	G	G	G	G	A	A	A
12	BRS-Estilo	11.5	Cultivar	EMBRAPA	3.66667	7	2.33333	EMP 250 /4/ A 769 /// A 429 / XAN 252 // V 8025 / PINTO VI 114	A	G	G	A	A	G	G	A	G	G	G	G	G	G	A	G	A	A	A	G	G	G	A	A	A	G	A	A	G	G	A	A	A	G	G	G	G	G	A	A	A
14	GHJ78985	12	Accessions	--	1.33333	1	1	--	A	G	G	A	A	G	G	A	G	G	G	G	G	G	A	A	G	A	G	A	A	A	G	G	A	G	A	A	A	A	G	G	G	G	G	G	G	G	A	A	A
15	BRS-Horizonte	11.5	Cultivar	EMBRAPA	1.66667	6.66667	4	EMP 250 /4/ A 769 /// A 429 / XAN 252 // Pinto VI 114	G	G	G	A	A	G	G	A	G	G	G	G	G	G	A	A	A	G	G	A	A	A	G	G	A	G	A	A	A	A	G	G	G	G	G	G	G	G	A	A	A
16	BRS-Madrepérola	11.5	Cultivar	EMBRAPA	1	1	1	AN 512666-0 X AN 730031	G	G	G	A	G	G	G	A	G	G	G	G	G	G	A	A	A	G	G	A	A	A	G	G	A	G	A	A	A	A	G	G	G	G	G	G	G	G	A	A	A
17	BRS-Pérola	12	Cultivar	EMBRAPA	3.66667	7.33333	2	selection in Aporé pure lines	G	G	G	A	A	G	G	A	G	G	G	G	G	G	A	A	A	G	G	A	A	A	G	G	A	G	A	A	A	A	G	G	G	G	G	G	G	G	A	A	A
18	BRS-Pontal	10	Cultivar	EMBRAPA	2	1	1	BZ3836 // FEB 166 / AN910523	A	G	G	A	A	G	G	A	G	G	G	G	G	G	A	A	G	A	G	A	A	A	G	G	A	G	A	A	A	A	G	G	G	G	G	G	G	G	A	A	A
20	GHT89123	12.5	Accessions	--	5	5.66667	4.66667	--	G	A	A	A	G	A	G	G	A	A	G	G	G	G	A	A	A	G	G	A	A	A	G	G	A	G	A	G	A	A	G	G	G	G	G	G	G	G	A	A	A
21	CNFC11948	12	Accessions	--	3	7	2.66667	--	G	G	G	A	G	G	G	A	G	G	G	G	G	G	A	A	A	G	G	A	A	A	G	G	A	G	A	A	A	A	G	G	G	G	G	G	G	G	A	A	A
24	Caneludo	10	Landrace	Landrace	7.33333	9	6.66667	Landrace	G	G	G	A	A	G	G	A	G	G	G	G	G	G	A	A	A	G	G	A	A	A	G	G	A	G	A	A	A	A	G	G	G	G	G	G	G	G	A	A	A
25	Carioca-75dias	11	Landrace	Landrace	2	4.33333	1.66667	--	A	G	G	A	A	G	G	A	G	G	G	G	G	G	A	A	A	G	G	A	A	A	G	G	A	G	A	A	A	A	G	G	G	G	G	G	G	G	A	A	A
26	Carioca-80	11.5	Cultivar	IAC	3.66667	5.66667	1	Carioca/Cornell 49-242	A	G	G	A	A	G	G	A	G	G	G	G	G	G	A	A	A	G	G	A	A	A	G	G	A	G	A	A	A	A	G	G	G	G	G	G	G	G	A	A	G
27	Carioca antigo	10.5	Landrace	Landrace	5.66667	8.33333	7.66667	--	G	A	A	A	A	G	G	A	G	G	G	G	G	G	A	A	A	G	G	A	A	A	G	G	A	G	A	A	A	A	G	G	G	G	G	G	G	G	A	A	A
28	Carioca Comum	10.5	Cultivar	IAC	2	8	1	Originated from the chumbinho variety	A	G	G	A	A	G	G	A	G	G	G	G	G	G	A	A	A	G	G	A	A	A	G	G	A	G	A	A	A	A	G	G	G	G	G	G	G	G	A	A	A
32	Carioca Lustroso	12	Landrace	Landrace	1	1.66667	1	Landrace	G	G	G	A	G	G	G	A	G	G	G	G	G	G	A	A	A	G	G	A	A	A	G	G	A	G	A	A	A	A	G	G	G	G	G	G	G	G	A	A	A
33	Carioca-MG	9.5	Cultivar	CNPAF	1	1	2.66667	Carioca 80 X Rio Tibagi	A	G	G	A	A	G	G	A	G	G	G	G	G	G	A	A	A	A	G	A	A	A	G	G	G	A	A	A	A	A	G	G	G	G	G	A	G	A	A	A	A
34	Carioca Grande	11.5	Landrace	Landrace	6.33333	8.66667	1.66667	obtained from the Pitoco landrace breeding	A	G	G	A	A	G	G	A	G	G	G	G	G	G	A	A	A	G	G	A	A	A	G	G	A	G	A	A	A	A	G	G	G	G	G	G	G	G	A	A	A
35	Carioca sem cipo	12.5	Landrace	Landrace	3	8	1	--	A	G	G	A	A	G	G	A	G	G	G	G	G	G	A	A	A	G	G	A	A	A	G	G	A	G	A	A	A	A	G	G	G	G	G	G	G	G	A	A	A
37	Carioquinha limpo	11.5	Landrace	Landrace	1	7	1	--	A	G	G	A	A	G	G	A	G	G	G	G	G	G	A	A	A	R	G	A	A	A	G	G	R	R	A	A	A	A	G	G	G	G	G	G	G	G	A	A	A
38	CHC011751	11.5	Line	IAPAR	1	8.33333	6	BRS Campeiro X IAC Eté	G	G	G	A	R	G	G	A	G	G	G	G	G	G	A	A	A	G	G	A	A	A	G	G	A	G	A	A	A	A	G	G	G	G	G	G	G	G	A	A	A
39	CNFC11954	10.5	Line	EMBRAPA	1	4	4	--	G	G	G	A	A	G	G	A	G	G	G	G	G	G	A	A	A	G	G	A	A	A	G	G	A	G	A	A	A	A	G	G	G	G	G	G	G	G	A	A	A
40	Coreata	11	Landrace	Landrace	1.66667	1.33333	1	--	A	G	G	A	A	G	G	A	G	G	G	G	G	G	A	A	A	G	G	A	A	A	G	G	A	G	A	A	A	A	G	G	G	G	G	G	G	G	A	A	R
42	EMP407	12	Line	EMBRAPA	3.33333	9	1.66667	--	G	G	G	A	A	G	G	A	G	G	G	G	G	G	A	A	A	G	G	A	A	A	G	G	G	A	A	A	A	A	G	G	G	G	G	A	G	A	A	A	A
43	ESAL609	11	Line	ESAL	8.66667	9	6.33333	mass selection from 8 different crossbreeding populations	G	G	G	A	G	G	G	A	G	G	G	A	A	A	A	A	G	G	A	G	A	A	G	G	G	A	A	A	A	A	G	G	G	G	G	G	G	G	A	A	G
44	ESAL651	10.5	Line	ESAL	9	8	8	--	G	G	G	A	A	G	G	A	G	G	G	G	G	G	A	A	A	A	G	A	A	A	G	G	G	A	A	A	A	A	G	G	G	G	G	A	G	A	A	A	A
45	GHT89521	11.5	Accessions	--	4	4.66667	2.33333	--	G	G	G	A	A	G	G	A	G	G	G	G	G	G	A	A	A	G	G	A	A	A	G	G	A	G	A	A	A	A	G	G	G	G	G	G	G	G	A	A	A
46	FEB176	10	Line	EMBRAPA	8.33333	9	3.66667	--	G	G	G	A	G	G	G	A	G	G	G	G	G	G	A	A	G	G	G	A	A	A	G	G	A	G	A	A	A	A	G	G	G	G	G	G	G	G	A	A	A
47	FEB177	10.5	Line	EMBRAPA	7.33333	9	1	--	G	G	G	A	A	G	G	A	G	G	G	G	G	G	A	A	A	G	G	A	A	A	G	G	A	G	A	A	A	A	G	G	G	G	G	G	G	G	A	A	A
48	FEB178	11.5	Line	EMBRAPA	7.66667	9	7.66667	--	G	G	G	A	A	G	G	A	G	G	G	G	G	G	A	A	A	G	G	A	A	A	G	G	A	G	A	A	A	A	G	G	G	G	G	G	G	G	A	A	A
50	FEB180	11.5	Line	EMBRAPA	1	1.33333	1	--	A	G	G	A	A	G	G	A	G	G	G	G	G	G	A	G	A	A	A	G	G	G	A	A	A	G	A	A	G	G	A	A	A	G	G	G	G	G	A	A	A
51	FEB200	11	Line	EMBRAPA	3	3	3.66667	--	G	G	G	A	G	G	G	A	G	G	G	G	G	G	A	A	G	G	G	A	A	A	G	G	A	G	A	A	A	A	G	G	G	G	G	G	G	G	A	A	A
52	FT-Bonito	11.5	Cultivar	FT-Sementes	2	1.33333	1	IAPAR-14 / IAC-Carioca 80	A	G	G	A	A	G	G	A	G	G	G	G	G	G	A	A	A	G	G	A	A	A	G	G	A	G	A	A	A	A	G	G	G	G	G	G	G	G	A	A	A
53	FT-Paulistinha	11.5	Cultivar	FT-Sementes	1.33333	7.33333	5.66667	Carioca / México 168 // Carioca 1070	A	G	G	A	A	G	G	A	G	G	G	G	G	G	A	A	A	G	G	A	A	A	G	G	A	G	A	A	A	A	G	G	G	G	G	G	G	G	A	A	A
54	FT-Porto Real	12	Cultivar	FT-Sementes	1	1	1	FT 85-75	A	G	G	A	A	G	G	A	G	G	G	G	G	G	A	A	A	G	G	A	A	A	G	G	A	G	A	A	A	A	G	G	G	G	G	G	G	G	A	A	G
55	G-970	11.5	Accessions	--	5.66667	9	2.33333	--	G	G	G	A	A	G	G	A	G	G	G	G	G	G	A	A	G	A	G	A	A	A	G	G	A	G	G	A	A	G	A	A	A	A	A	A	A	A	G	G	G
56	Gen86-12A122	12.5	Line	IAC	6.66667	3	2.33333	--	A	G	G	A	A	G	G	A	G	G	G	G	G	G	A	A	A	G	G	A	A	A	G	G	A	G	A	A	A	A	G	G	G	G	G	G	G	G	A	A	A
57	GenTS3-3	13	Line	IAC	3	7.33333	5.66667	--	G	G	G	G	A	G	A	G	G	G	G	A	A	A	A	G	A	G	A	G	G	G	A	A	A	G	A	A	G	G	A	A	A	A	A	A	A	A	G	G	A
58	GenTS4-8	13	Line	IAC	2.33333	3	7.66667	--	A	G	G	A	A	G	A	G	G	G	G	A	A	A	A	G	A	G	A	G	G	G	A	A	A	G	A	A	G	G	A	A	A	A	A	A	A	A	G	G	A
59	Gen05C1-3-3-1-1	9.5	Line	IAC	1	1	1.33333	--	A	G	G	A	G	A	G	G	A	A	A	G	A	G	G	G	A	G	G	G	A	G	A	A	G	G	G	G	G	A	A	G	A	G	A	G	G	G	A	G	G
60	Gen05C2-1-1-1-1	10.5	Line	IAC	1	4	3.66667	--	A	G	G	A	A	G	G	A	G	G	G	G	G	G	A	A	A	G	G	A	A	A	G	G	A	G	A	A	A	A	G	G	G	G	G	G	G	G	A	A	A
61	Gen05C2-1-1-1-3	12	Line	IAC	1	1	1	--	G	G	G	A	A	G	G	A	G	G	G	G	G	G	A	A	A	G	G	A	A	A	G	G	A	G	A	A	A	A	G	G	G	G	G	G	G	G	A	A	A
62	Gen05C2-1-6-1-1	11.5	Line	IAC	1	1	2	--	A	G	G	A	G	G	G	A	G	G	G	A	G	A	A	G	A	G	A	G	G	G	G	A	G	A	A	A	A	A	G	G	G	G	G	G	G	G	A	A	A
63	Gen05C3-2-4-1-1	10.5	Line	IAC	1	2	1	--	G	G	G	A	G	G	G	A	G	G	G	G	G	G	A	A	G	G	G	A	A	A	G	G	A	G	A	A	A	A	G	G	G	G	G	G	G	G	A	A	A
65	Gen05C4-3-1-1-2	11	Line	IAC	1.33333	1.33333	1	--	G	G	G	A	A	G	G	A	G	G	G	G	G	G	A	A	A	A	G	A	A	A	G	G	A	G	A	A	A	A	G	G	G	G	G	G	G	G	A	A	A
66	Gen05C4-4-3-1-2	10.5	Line	IAC	5.33333	3.66667	1.33333	--	A	G	G	A	A	G	G	A	G	G	G	G	G	G	A	A	A	G	G	A	A	A	G	G	A	G	A	A	A	A	G	G	G	G	G	G	G	G	A	A	G
67	Gen05C4-6-2-1-2	11	Line	IAC	2	1.33333	1	--	A	G	G	A	A	G	G	A	G	G	G	G	G	G	A	A	A	A	G	A	A	A	G	G	A	G	A	A	A	A	G	G	G	G	G	A	G	A	A	A	A
68	Gen05C6-3-5-2-1	11.5	Line	IAC	1	6.33333	1	--	G	G	G	A	A	G	G	A	G	G	G	G	G	G	A	G	A	G	A	A	G	G	A	G	G	A	G	A	A	A	G	G	G	G	G	A	G	A	A	A	A
69	Gen05C6-4-5-1-2	10	Line	IAC	2	8.33333	5.66667	--	A	G	G	A	A	G	G	A	G	G	G	G	G	G	A	G	A	G	A	A	G	G	A	G	G	A	G	A	A	A	G	G	G	G	G	A	G	A	A	A	A
70	Gen05P5-3-8-1	11	Line	IAC	1.66667	7.33333	1.33333	--	G	G	G	G	A	G	G	A	G	G	G	G	G	G	A	A	A	G	G	A	A	A	G	G	A	G	A	A	A	A	G	G	G	G	G	G	G	G	A	A	A
71	Gen05PR13-2-2-1-2	12	Line	IAC	1.33333	5	3	--	A	G	G	A	G	A	G	G	A	A	A	G	A	G	G	A	A	G	G	A	A	A	G	G	A	G	A	A	A	A	G	G	G	G	G	G	G	G	A	A	A
72	GEN-C972	10	Line	IAC	4	3.66667	1.33333	--	G	G	G	A	A	G	G	A	G	G	G	G	G	G	A	A	G	A	G	A	A	A	G	G	A	G	A	A	A	A	G	G	G	G	G	A	G	A	A	A	G
73	405-Goytacazes	11.5	Cultivar	EMCAPA	3.33333	4.66667	5.66667	A106 x A103	G	A	A	A	A	G	G	A	G	G	G	G	G	G	A	A	A	G	G	A	A	A	G	G	A	G	A	A	A	A	G	G	G	G	G	G	G	G	A	A	A
74	H96A31-P2-1-1-1-1	10.5	Line	IAC	1.33333	1	1.33333	--	G	G	G	A	A	G	G	A	G	G	G	G	R	G	R	R	A	G	G	R	A	R	R	R	R	G	R	A	A	A	G	G	G	G	G	R	G	R	A	A	A
75	H96A102-1-1-152	10.5	Line	IAC	2	2	1	(Aruã.G5686).(Xan251.Akytã).(Pyatã.Mar1)xPérola	G	A	G	A	A	G	G	A	G	G	G	G	G	G	A	G	A	G	A	A	G	G	A	A	G	G	G	G	A	A	G	G	G	G	G	G	G	G	A	A	A
76	H96A102-5-1-52-1A	11.5	Line	IAC	1	1	1.33333	--	G	A	G	A	A	G	G	A	G	G	G	G	G	G	A	G	A	G	A	A	G	G	A	A	G	G	G	G	A	A	G	G	G	G	G	G	G	G	A	A	A
77	IAC-1850	11	Cultivar	IAC	1	1	1	Seleção 940 x Seleção 847	A	G	G	A	A	G	G	A	G	G	G	R	R	R	A	G	A	G	A	A	G	G	A	G	G	A	G	A	A	G	A	A	A	A	A	A	A	A	A	A	G
78	IAC-Alvorada	10	Cultivar	IAC	1.66667	6.33333	5	{(IAC Carioca Pyatã . A686) x [(IACMaravilha . G2338) . (IAC Maravilha . And277)]} x L317-1	A	G	G	A	R	A	G	R	R	A	G	G	G	G	A	A	A	G	G	A	A	A	G	G	A	G	A	A	A	A	G	G	G	G	G	G	G	G	A	A	A
79	IAC-Apua	11	Cultivar	IAC	1.33333	1	1	Emp81Xh853-50-2	A	G	G	A	A	G	G	A	G	G	G	G	G	G	A	G	A	G	A	A	A	A	A	G	G	A	G	A	A	G	A	A	A	A	A	A	A	A	A	A	G
80	IAC-Aysó	10.5	Cultivar	IAC	1	1	2.33333	Carioca / Cornell 49-242	A	G	G	A	A	G	G	A	G	G	G	G	G	G	A	A	A	G	G	A	A	A	G	G	A	G	A	A	A	A	G	G	G	G	G	G	G	G	A	A	G
82	IAC-Akytã	11	Cultivar	IAC	1	1	1	DOR41 x (10-3-1.TU1B1-2.10-9-1)	G	G	G	A	G	G	G	A	G	G	G	G	G	G	A	G	A	G	A	A	G	G	A	G	G	A	G	A	A	G	A	A	A	A	A	A	A	A	A	A	G
83	IAC-Aruã	10.5	Cultivar	IAC	1.33333	1	1	(10771.122) x [(H5380-41.A156) x (H5380-41.AB136)]	A	G	G	A	A	G	A	G	G	G	G	G	G	G	A	A	G	G	G	A	A	A	G	G	G	A	A	A	A	A	G	G	G	G	G	A	G	A	A	A	A
85	IAC-Pyatã	10.5	Cultivar	IAC	1	1	1	DOR41 x (10-3-1.TU1B1-2.10-9-1)	A	G	G	A	G	G	G	A	G	G	G	G	G	G	A	G	A	G	A	A	G	G	A	G	G	A	G	A	A	G	A	A	A	A	A	A	A	A	A	A	G
86	IAC-Tybatã	11	Cultivar	IAC	1	1	1.33333	L933 x LM30630,	A	G	G	A	A	G	G	A	G	G	G	G	G	G	A	G	A	G	A	A	G	G	A	G	G	A	G	A	A	A	G	G	G	G	G	A	G	A	A	A	A
87	IAC-Formoso	10.5	Cultivar	IAC	2	1	1.33333	{(Vax1 x IAC - Carioca Aruã) x [(IAC - Carioca Akytã x IAPAR 14) x A686}XCNFC9484	G	G	G	A	G	G	G	A	G	G	G	G	G	G	A	A	A	G	G	A	A	A	G	G	A	G	A	A	A	A	G	G	G	G	G	G	G	G	A	A	A
88	IAC-Imperador	10	Cultivar	IAC	1	1	1	[(IAC Carioca Eté x Carioca Precoce) x IAC Carioca Eté] x 60 Dias	A	G	G	A	A	G	G	A	G	G	G	G	G	G	A	R	A	G	G	R	A	R	R	R	A	G	A	A	A	A	G	G	G	G	G	G	G	G	A	A	A
90	Gen05C2-1-2-3-1	10.5	Cultivar	IAC	1.33333	5	5.66667	--	A	G	G	A	G	A	G	G	A	A	A	G	A	G	G	R	A	G	G	R	A	R	R	R	R	G	R	R	R	A	R	G	R	G	R	G	G	G	A	R	R
91	IAC-Sintonia	10.5	Cultivar	IAC	1.66667	1.33333	1.33333	IAC Alvorada x Pérola	A	G	G	A	A	G	G	A	G	G	G	G	G	G	A	A	R	G	G	A	A	A	G	G	A	G	A	A	A	A	G	G	G	G	G	G	G	G	A	A	A
92	GEN05C4-6-1-1-3	11.5	Cultivar	IAC	1	1	1	(Emp81xDor41xH1178-100 51-1-1-1,2) x Alemão	G	G	G	A	A	G	G	A	G	G	G	G	G	G	A	G	A	G	A	A	G	G	A	G	G	A	G	A	A	G	A	A	A	A	A	A	A	A	A	A	G
93	IAC-Votuporanga	10.5	Cultivar	IAC	5.66667	9	1.66667	[(Emp81xH853-50-2) x (H853-50-2 x Phaseolus aborigineus)]	A	G	G	A	A	G	G	A	G	G	G	G	G	G	A	A	A	A	G	A	A	A	G	G	A	G	A	A	A	A	G	G	G	G	G	G	G	G	A	A	A
94	IAC-Ybate	11	Cultivar	IAC	1.33333	2	1.33333	G4000xH858-50-2	G	G	G	A	A	G	G	A	G	G	G	G	G	G	A	A	A	A	G	A	A	A	G	G	G	A	A	A	A	G	A	A	A	A	A	A	A	A	A	A	G
95	IAPAR-BAC6RBAC	11	Line	IAPAR	1.66667	7	1	--	A	G	G	A	A	G	G	A	G	G	G	G	G	G	A	A	A	G	G	A	A	A	G	G	A	G	A	A	A	A	G	G	G	G	G	G	G	G	A	A	A
97	IAPAR-14	10.5	Cultivar	IAPAR	1	1	1	(Carioca 99 x G.N. Nebraska 1 Sel. 27) x BAT 614	A	G	G	A	A	G	G	A	G	G	G	G	G	G	A	A	A	G	G	A	A	A	G	G	A	G	A	A	A	A	G	G	G	G	G	G	G	G	A	A	A
99	IAPAR-72	11.5	Cultivar	IAPAR	1	1.66667	1	Carioca/Phaseolus coccineus	G	A	A	A	A	G	G	A	G	G	G	G	G	G	A	A	A	G	G	A	A	A	G	G	A	G	A	A	A	A	G	G	G	G	G	G	G	G	A	A	A
100	IAPAR-80	10	Cultivar	IAPAR	1.33333	1.33333	1.33333	2488 / EMP 117 /5/ Veranic 2 / Tlalnepantla 64 // Jamapa / Tara /// Carioca 99 / G.N.Nebraska1#27 /4/ Sel.Aroana	G	G	G	A	G	G	G	A	G	G	G	G	G	G	A	A	A	A	G	A	A	A	G	G	A	G	A	A	A	A	G	G	G	G	G	G	G	G	A	A	A
101	IAPAR-81	12.5	Cultivar	IAPAR	1.66667	1	1	Veranic 2 / Tlalnepantla 64 // Jamapa / Tara /// [(Carioca 99 /G.N.Nebraska 1#Sel 27) // Sel.Aroana]} /5/ Aroana /// Veranic 2 /Tlalnepantla 64 // Jamapa / Tara /4/ A 259	G	G	G	A	G	G	G	A	G	G	G	G	G	G	A	A	A	G	G	A	A	A	G	G	A	G	A	A	A	A	G	G	G	G	G	G	G	G	A	A	A
102	GHL45893	10.5	Accessions	--	2	9	1.66667	--	A	G	G	A	A	G	G	A	G	G	G	G	G	G	A	A	A	G	G	A	A	A	G	G	A	G	A	A	A	A	G	G	G	G	G	G	G	G	A	A	A
103	IAPAR-Campos Gerais	10	Cultivar	IAPAR	2	1	1	IAPAR 80 X Campeão 2	G	G	G	A	A	G	G	A	G	G	G	G	G	G	A	A	A	G	G	A	A	A	G	G	R	R	A	A	R	R	R	R	R	R	R	R	R	R	R	R	A
104	IPR-Celeiro	10	Cultivar	IAPAR	1.66667	1	1	HMD881 [((Porrillo Sintetico x MD821) x RM8454-8-4-cm)) x Carnaval]	G	G	G	A	G	G	G	A	G	G	G	G	G	G	A	A	A	G	G	A	A	A	G	G	A	G	A	A	A	A	G	G	G	G	G	G	G	G	A	A	A
105	IPR-Curió	11.5	Cultivar	IAPAR	2	1.33333	1	--	A	G	G	A	A	G	G	A	G	G	G	G	G	G	A	A	A	G	G	A	A	A	G	G	A	G	A	A	A	A	G	G	G	G	G	G	G	G	A	A	A
106	IPR-Eldorado	10	Cultivar	IAPAR	1.33333	1	1	RM 8454211 X IPAR 14	G	A	A	A	A	G	G	A	G	G	G	G	G	G	A	A	A	G	G	A	A	A	G	G	A	G	A	A	A	A	G	G	G	G	G	G	G	G	A	A	A
108	IPR-Sabiá	11.5	Cultivar	IAPAR	1	1	1	--	G	G	G	A	G	G	G	A	G	G	G	A	A	A	A	G	A	G	A	A	G	G	A	G	G	A	G	A	A	G	A	A	A	A	A	A	A	A	A	A	G
109	INB854	12	Accessions	--	1	7	1	--	A	G	G	G	A	G	G	A	G	G	G	G	G	G	A	A	G	G	G	A	A	A	G	G	A	G	A	A	A	A	G	G	G	G	G	A	G	A	A	A	A
110	INB858	10	Accessions	--	1	9	1	--	A	G	G	A	A	G	G	A	G	G	G	G	G	G	A	A	A	A	G	A	A	A	G	G	A	G	A	A	A	A	G	G	G	G	G	G	G	G	A	A	A
111	INB859	11	Accessions	--	1	1	1.33333	--	A	G	G	A	A	G	G	A	G	G	G	G	G	G	A	A	A	A	G	A	A	A	G	G	A	G	A	A	A	A	G	G	G	G	G	G	G	G	A	A	A
112	J/39-2-3-1	10.5	Line	IAC	4.33333	1.66667	1	--	G	G	G	A	G	G	G	A	G	G	G	G	G	G	A	A	A	G	G	A	A	A	G	G	A	G	A	A	A	A	G	G	G	G	G	G	G	G	A	A	A
113	J/43-1-1-1	11.5	Line	IAC	1	1	1	--	G	G	G	A	A	G	G	A	G	G	G	G	G	G	A	A	A	A	G	A	A	A	G	G	G	A	A	A	A	A	G	G	G	G	G	A	G	A	A	A	A
114	J/43-5-1	10.5	Line	IAC	1.33333	1.33333	1	--	G	G	G	A	A	G	G	A	G	G	G	G	G	G	A	G	A	G	A	A	G	G	A	G	G	A	G	A	A	G	A	A	A	A	A	A	A	A	A	A	G
115	J/54-5-1	10.5	Line	IAC	2.66667	2.33333	1	--	G	G	G	A	G	A	G	G	A	A	A	G	A	G	G	G	A	G	G	G	A	G	A	A	G	G	G	G	G	A	A	G	A	G	A	G	G	G	A	G	G
116	J/61-5-3-1	11	Line	IAC	5	1.66667	1	--	G	G	G	A	G	G	G	A	G	G	G	G	G	G	A	A	A	G	G	A	A	A	G	G	A	G	A	A	A	A	G	G	G	G	G	G	G	G	A	A	A
117	Jalocão	12	Landrace	Landrace	1.33333	1	1	--	A	G	G	A	A	G	G	A	G	G	G	G	G	G	A	A	A	G	G	A	A	A	G	G	A	G	A	A	A	A	G	G	G	G	G	G	G	G	A	A	A
118	IPR-139	12	Cultivar	IAPAR	6	5.33333	5.66667	Selection from the cultivar IPR Juriti (Bat93/2/Caioca Sel99./Great Northern Nebraska 1/ sel#27/3/Sel.Aroana/4/A176/A259/5/II 133/ XAN87)	G	G	G	A	G	G	G	A	G	G	G	G	G	G	A	A	G	G	G	A	A	A	G	G	A	G	A	A	A	A	G	G	G	G	G	G	G	G	A	A	A
119	L306-1	10.5	Accessions	--	6	8.66667	1	--	G	G	G	A	A	G	G	A	G	G	G	G	G	G	A	A	A	G	G	A	A	A	G	G	A	G	A	A	A	A	G	G	G	G	G	G	G	G	A	A	A
120	L359-1	11	Accessions	--	2.33333	1.66667	7.66667	--	A	G	G	A	A	G	G	A	G	G	G	G	G	G	A	A	A	G	G	A	A	A	G	G	A	G	A	A	A	A	G	G	G	G	G	G	G	G	A	A	A
121	L476-2	10.5	Accessions	--	1	1	1.66667	--	G	G	G	A	G	G	G	A	G	G	G	G	G	G	A	G	A	G	A	A	G	G	A	G	G	A	G	A	A	G	A	A	A	A	A	A	A	A	A	A	G
123	L485-1	11.5	Accessions	--	1	9	7	--	R	G	G	A	A	G	G	A	G	G	G	G	G	G	A	A	A	R	G	A	A	A	G	G	A	G	A	A	A	A	G	G	G	G	G	G	G	G	A	A	A
124	L489-1	10	Accessions	--	6	9	5.66667	--	G	G	G	A	A	G	G	A	G	G	G	G	G	G	A	A	A	G	G	A	A	A	G	G	A	G	A	A	A	A	G	G	G	G	G	G	G	G	A	A	A
125	L501-4	12	Accessions	--	5	8.33333	6	--	G	G	G	A	A	G	G	A	G	G	G	G	G	G	A	A	A	R	G	A	A	A	R	R	A	G	A	A	A	A	G	G	G	G	G	G	G	G	A	A	A
126	L507-1	11	Accessions	--	3	9	4.66667	--	G	G	G	A	A	G	G	A	G	G	G	G	G	G	A	A	A	A	G	A	A	A	G	G	A	G	A	A	A	A	G	G	G	G	G	A	G	G	A	A	A
128	LM93204328	10.5	Line	EMBRAPA	2.33333	6.33333	2	--	A	G	G	A	G	G	G	A	G	G	G	A	A	A	A	A	G	G	A	G	A	A	G	G	G	A	A	A	A	A	G	G	G	G	G	G	G	G	A	A	G
129	LM95102682	10	Line	EMBRAPA	1	1	1.33333	--	A	G	G	A	A	G	G	A	G	G	G	G	G	G	A	A	A	A	G	A	A	A	G	G	G	A	A	A	A	A	G	G	G	G	G	A	G	A	A	A	A
130	GHL89712	12	Accessions	--	1	1	1	--	A	G	G	A	A	G	G	A	G	G	G	G	G	G	A	A	G	A	G	A	A	A	G	G	A	G	A	A	A	A	G	G	G	G	G	G	G	G	A	A	A
131	LP88-175	10.5	Line	IAPAR	1.33333	1	2.33333	--	G	G	G	A	A	G	G	A	G	G	G	G	G	G	A	A	A	G	G	A	A	A	G	G	A	G	A	A	A	A	G	G	G	G	G	G	G	G	A	A	A
132	MAB333	11.5	Accessions	--	2.33333	9	1.66667	--	R	G	G	A	R	G	G	A	G	G	G	G	G	G	A	A	A	G	G	A	A	A	G	G	A	G	A	A	A	A	G	G	G	G	G	G	G	G	A	A	A
133	MAB341	11	Accessions	--	2	1.66667	3.33333	--	A	G	G	A	A	G	R	R	G	G	G	R	R	R	A	R	A	R	R	R	R	R	G	R	A	G	R	A	R	A	G	G	G	G	G	G	G	G	A	A	A
134	MAB89	11	Accessions	--	8	9	6	--	A	G	G	A	A	G	G	A	G	G	G	G	G	G	A	R	A	R	R	R	R	R	R	R	A	G	A	A	R	R	R	G	G	G	G	R	G	R	A	A	A
135	BRS-Majestoso	11	Cultivar	EMBRAPA	4.33333	7.66667	1	Ouro Negro X Pérola	A	G	G	G	A	G	G	A	G	G	G	G	G	G	A	A	A	G	G	A	A	A	R	R	R	R	A	A	A	A	G	G	G	G	G	R	R	R	A	A	R
136	MD-806	11.5	Line	IAPAR	1	1	1	--	G	A	A	A	A	G	G	A	G	G	G	G	G	G	A	A	A	G	G	A	A	A	G	G	A	G	A	A	A	A	G	G	G	G	G	G	G	G	A	A	A
140	OPNS-331	11.5	Line	UFLA	1.33333	8.66667	1.33333	--	A	G	G	A	A	G	G	A	G	G	G	G	G	G	A	A	G	A	G	A	A	A	G	G	A	G	A	A	A	A	G	G	G	G	G	A	G	A	A	A	A
141	Pintadinho Precoce	10.5	Landrace	Landrace	1	7.66667	1	--	A	G	G	A	A	G	G	A	G	G	G	G	G	G	A	G	A	A	G	G	A	G	A	A	G	G	A	A	A	A	G	G	G	G	G	G	G	G	A	A	A
142	Pitoco	10	Landrace	Landrace	2	7	1	Landrace informal	A	G	G	A	A	G	G	A	G	G	G	G	G	G	A	A	A	G	G	A	A	A	G	G	A	G	A	A	A	A	G	G	G	G	G	G	G	G	A	A	A
145	SMB-27	10.5	Accessions	--	5	4	1	--	A	G	G	A	A	G	G	A	G	G	G	G	G	G	A	A	A	A	G	A	A	A	G	G	A	G	A	A	A	A	G	G	G	G	G	G	G	G	A	A	A
146	TAA-Dama	10.5	Cultivar	Agropecuária Terra Alta	5	5.66667	1	Secrecy	A	G	G	A	A	G	G	A	G	G	G	G	G	G	A	A	A	G	G	A	A	A	G	G	A	G	A	A	A	A	G	G	G	G	G	G	G	G	A	A	A
147	TAA-Gol	11	Cultivar	Agropecuária Terra Alta	2.66667	6.66667	1	Secrecy	A	G	G	A	A	G	G	A	G	G	G	G	G	G	A	A	A	G	G	A	A	A	G	G	A	G	A	A	A	A	G	G	G	G	G	G	G	G	A	A	A
148	CATI-Taquari	12	Cultivar	CATI	6.66667	9	7.33333	Desconhecido	G	G	G	A	G	G	G	A	G	G	G	G	G	G	A	A	A	G	G	A	A	A	G	G	A	G	A	A	A	A	G	G	G	G	G	A	G	A	A	A	G
150	Z-28	10.5	Cultivar	UFLA	6.33333	9	5.66667	IAPAR 81 / AN9022180 // PF 9029975 / A-805	G	G	G	A	A	G	G	A	G	G	G	G	G	G	A	A	A	G	G	A	A	A	G	G	A	G	A	A	A	A	G	G	G	G	G	G	G	G	A	A	A
287	Carioca Típico	10.5	Landrace	Landrace	8.66667	9	1.66667	--	G	A	A	A	A	G	G	A	G	G	G	G	G	G	A	G	A	A	G	A	A	A	G	G	A	G	A	A	A	A	G	G	G	G	G	G	G	G	A	A	A
288	LP90-91RBAC	10.5	Line	IAPAR	1.33333	1	1	--	A	G	G	A	A	G	G	A	G	G	G	G	G	G	A	A	A	G	G	A	A	A	G	G	A	G	A	A	A	A	G	G	G	G	G	G	G	G	A	A	A
[truncated: 1,901 more columns]

## Sheet: AM POP
Table S1. Details of the Pop AM: Label (ID), Line name, Adjusted mean (BLUE) of the resistance evaluation to the anthracnose (physiological race of ANT 65, 81, and 321), and genotypic matrix (marker name, position (cM) and physical position.
Label	Line	ANT RF 65	ANT RF 81	ANT RF 321	Marker1	Marker2	Marker3	Marker4	Marker5	Marker6	Marker7	Marker8	Marker9	Marker10	Marker11	Marker12	Marker13	Marker14	Marker15	Marker16	Marker17	Marker18	Marker19	Marker20	Marker21	Marker22	Marker23	Marker24	Marker25	Marker26	Marker27	Marker28	Marker29	Marker30	Marker31	Marker32	Marker33	Marker34	Marker35	Marker36	Marker37	Marker38	STS_CV542014	STS_TGA1.1	Marker41	Marker42	Marker43	Marker44	SCAR_SH13
					1	1	1	1	1	1	1	1	1	1	1	1	1	1	1	1	1	1	1	1	1	1	1	1	1	1	1	1	1	1	1	1	1	1	1	1	1	1	1	1	1	1	1	1	1
					0	10.7955	20.807	28.0512	42.3915	60.4815	65.2139	65.2139	89.1587	89.1587	114.98	117.059	117.059	118.657	131.696	140.48	140.48	144.322	147.839	148.836	148.836	152.532	153.956	153.956	153.956	158.082	158.082	164.458	164.458	175.229	184.155	190.302	190.302	193.361	193.361	196.884	201.706	201.706	202.818	203.908	213.136	213.136	214.512	214.512	227.932
					21917238	34951524	24105691	25418105	21337447	24913275	24913284	24913302	23211395	23211447	1232011	217175	1039592	217186	42148949	42163887	42164007	43678291	45749656	45718426	45651498	45948530	46744800	46435869	46599593	42058720	42600280	42150173	42150140	44043162	47174567	47629516	47523732	47810549	47721512	48436908	49854312	49943931			51146752	51094707	51206818	50838904
1	AM 101	1.333	3.667	1	BB	BB	AA	BB	BB	BB	BB	BB	BB	BB	BB	BB	BB	BB	BB	BB	BB	BB	BB	BB	BB	BB	BB	BB	BB	BB	BB	BB	BB	BB	BB	BB	BB	BB	BB	BB	BB	BB	BB	BB	BB	BB	BB	BB	AA
2	AM 102	1	1	1	BB	BB	BB	BB	BB	BB	BB	BB	BB	BB	BB	BB	BB	BB	BB	BB	BB	BB	BB	BB	BB	BB	BB	BB	BB	BB	BB	BB	BB	BB	BB	BB	BB	BB	BB	BB	BB	BB	BB	BB	BB	BB	BB	AA	AA
3	AM 103	2	4	1	BB	BB	AA	AA	AA	AA	AA	AA	AA	BB	BB	BB	BB	BB	BB	BB	BB	BB	BB	BB	BB	BB	BB	BB	BB	BB	BB	BB	BB	BB	BB	AA	AA	AA	AA	AA	BB	BB	BB	BB	BB	BB	BB	BB	BB
4	AM 104	6	1.667	1	BB	BB	AA	BB	BB	BB	BB	BB	BB	BB	BB	BB	BB	BB	BB	BB	BB	BB	BB	BB	BB	BB	BB	BB	BB	BB	BB	BB	BB	BB	BB	BB	BB	BB	BB	BB	BB	BB	NA	BB	AA	AA	AA	AA	AA
5	AM 105	2.667	4	1	BB	BB	AA	BB	AA	BB	BB	BB	BB	BB	BB	BB	BB	BB	BB	BB	BB	BB	BB	BB	BB	BB	BB	BB	BB	BB	BB	BB	BB	BB	BB	BB	BB	BB	BB	BB	BB	BB	BB	BB	AA	AA	AA	AA	BB
6	AM 106	1.333	1.667	1	BB	BB	AA	BB	BB	BB	BB	BB	BB	BB	BB	BB	BB	BB	BB	BB	BB	BB	BB	BB	BB	BB	BB	BB	BB	BB	BB	BB	BB	BB	BB	BB	BB	AA	AA	AA	AA	AA	NA	AA	BB	BB	BB	AA	BB
7	AM 107	1.333	2.333	1	BB	BB	AA	AA	BB	BB	BB	BB	AA	AA	BB	BB	BB	BB	BB	BB	BB	BB	BB	BB	BB	BB	BB	BB	BB	BB	BB	BB	BB	BB	BB	BB	BB	BB	BB	BB	BB	BB	NA	BB	BB	BB	BB	BB	BB
8	AM 108	1	4.333	1	BB	AA	AA	BB	BB	BB	BB	BB	BB	BB	BB	BB	BB	BB	BB	BB	BB	BB	BB	BB	BB	BB	BB	BB	BB	BB	BB	BB	BB	BB	BB	BB	BB	BB	BB	BB	BB	BB	BB	BB	BB	BB	BB	BB	AA
9	AM 109	1.667	3	1	BB	BB	AA	BB	AA	BB	BB	BB	BB	BB	BB	BB	BB	BB	BB	BB	BB	BB	BB	BB	BB	BB	BB	BB	BB	BB	BB	BB	BB	BB	BB	BB	BB	BB	BB	AA	BB	BB	BB	BB	BB	BB	BB	BB	BB
10	AM 111	2.667	2.667	1	BB	BB	AA	AA	BB	AA	AA	AA	BB	BB	BB	BB	BB	BB	BB	BB	BB	BB	BB	BB	BB	BB	BB	BB	BB	BB	BB	BB	BB	BB	BB	BB	BB	BB	BB	BB	BB	BB	BB	BB	BB	BB	BB	BB	BB
11	AM 112	1.667	2.667	1	BB	BB	AA	BB	BB	BB	BB	BB	BB	BB	BB	BB	BB	BB	BB	BB	BB	BB	BB	BB	BB	BB	AA	BB	BB	BB	BB	BB	BB	BB	AA	AA	AA	AA	AA	AA	BB	BB	BB	BB	BB	BB	BB	BB	AA
12	AM 113	4	4	1	BB	BB	AA	BB	BB	BB	BB	BB	BB	BB	BB	BB	BB	BB	BB	BB	BB	BB	BB	BB	BB	BB	BB	BB	BB	BB	BB	BB	BB	BB	BB	BB	BB	BB	BB	BB	BB	BB	NA	BB	BB	BB	BB	BB	BB
13	AM 114	1.333	7	1	BB	BB	BB	BB	BB	BB	BB	BB	AA	AA	AA	BB	BB	BB	AA	AA	AA	AA	AA	AA	AA	AA	AA	AA	AA	AA	AA	AA	AA	BB	BB	BB	BB	BB	BB	BB	BB	BB	NA	BB	BB	BB	BB	BB	BB
14	AM 115	1	4.667	1	BB	BB	BB	BB	BB	BB	BB	BB	BB	BB	BB	BB	BB	BB	BB	BB	BB	BB	BB	BB	BB	BB	BB	BB	BB	BB	BB	BB	BB	BB	BB	BB	BB	BB	BB	BB	BB	BB	BB	BB	AA	AA	AA	AA	AA
15	AM 116	1	4.333	1	BB	BB	BB	BB	BB	AA	BB	BB	BB	BB	BB	BB	BB	BB	BB	BB	BB	BB	BB	BB	BB	BB	BB	BB	BB	BB	BB	BB	BB	BB	BB	BB	BB	BB	BB	BB	BB	BB	NA	BB	AA	AA	AA	AA	BB
16	AM 117	2	3.333	1	BB	BB	BB	BB	BB	BB	BB	AA	BB	BB	BB	BB	BB	BB	BB	BB	BB	BB	BB	BB	BB	BB	BB	BB	BB	BB	BB	BB	BB	BB	BB	BB	BB	BB	BB	BB	BB	BB	BB	BB	BB	BB	BB	BB	BB
17	AM 119	1	4.667	1	BB	BB	BB	BB	AA	BB	BB	BB	BB	BB	AA	AA	AA	AA	AA	AA	AA	BB	BB	BB	BB	BB	BB	BB	BB	BB	BB	AA	AA	BB	BB	BB	BB	BB	BB	BB	BB	BB	BB	BB	BB	BB	BB	BB	BB
18	AM 120	1	5.333	1	BB	BB	BB	BB	BB	AA	AA	AA	AA	AA	BB	BB	BB	BB	BB	BB	BB	BB	BB	BB	BB	BB	BB	BB	BB	BB	BB	BB	BB	BB	BB	BB	BB	BB	BB	BB	BB	BB	BB	BB	BB	BB	BB	BB	BB
19	AM 121	1.333	4.667	1	BB	BB	AA	AA	BB	BB	BB	BB	BB	BB	BB	BB	BB	BB	BB	AA	BB	BB	AA	AA	AA	AA	BB	AA	AA	BB	BB	BB	BB	BB	BB	BB	BB	BB	BB	BB	BB	BB	BB	BB	BB	BB	BB	BB	BB
20	AM 122	1.333	4	1	BB	BB	BB	BB	BB	BB	BB	BB	BB	BB	BB	BB	BB	BB	BB	BB	BB	BB	BB	BB	BB	BB	BB	BB	BB	BB	BB	AA	AA	BB	BB	BB	BB	BB	BB	BB	BB	BB	BB	BB	BB	BB	BB	BB	BB
21	AM 123	1.333	4	1	BB	BB	BB	BB	BB	BB	BB	BB	BB	BB	BB	BB	BB	BB	BB	BB	BB	BB	BB	BB	BB	BB	BB	BB	BB	BB	BB	BB	BB	BB	BB	BB	BB	BB	BB	BB	BB	BB	NA	BB	BB	BB	BB	BB	BB
22	AM 124	2.333	4	1	BB	BB	BB	BB	BB	BB	BB	BB	BB	AA	AA	BB	BB	BB	BB	AA	BB	BB	BB	BB	BB	BB	BB	BB	BB	BB	BB	BB	BB	BB	BB	BB	BB	BB	BB	BB	BB	BB	BB	BB	BB	BB	BB	BB	BB
23	AM 125	3.667	4	1	BB	BB	BB	BB	BB	BB	BB	BB	BB	AA	BB	BB	BB	BB	BB	BB	BB	BB	BB	BB	BB	BB	BB	BB	BB	BB	BB	BB	BB	BB	BB	BB	BB	BB	BB	BB	BB	BB	BB	BB	BB	BB	BB	BB	BB
24	AM 126	1.333	3.667	1	BB	BB	AA	AA	BB	BB	BB	BB	BB	BB	BB	BB	BB	BB	BB	AA	AA	BB	BB	BB	BB	BB	BB	BB	BB	BB	BB	BB	BB	BB	BB	BB	BB	BB	BB	BB	BB	BB	BB	BB	BB	BB	BB	BB	BB
25	AM 127	1.333	2.333	1	BB	BB	BB	BB	BB	BB	BB	BB	AA	AA	AA	BB	BB	BB	BB	AA	AA	BB	BB	BB	BB	BB	BB	BB	BB	AA	AA	AA	AA	BB	BB	BB	BB	BB	BB	BB	BB	BB	BB	BB	BB	BB	BB	BB	BB
26	AM 128	6.667	1.667	1	BB	BB	BB	BB	BB	BB	BB	BB	AA	AA	BB	BB	BB	BB	BB	AA	AA	AA	BB	AA	BB	BB	BB	BB	AA	AA	BB	AA	AA	BB	BB	BB	BB	BB	BB	AA	AA	AA	AA	BB	AA	AA	AA	AA	BB
27	AM 129	1.667	2	1	BB	BB	BB	BB	BB	BB	BB	BB	BB	BB	BB	BB	BB	BB	BB	BB	BB	BB	BB	BB	BB	BB	BB	BB	BB	BB	BB	BB	BB	BB	BB	BB	BB	BB	BB	BB	BB	BB	BB	BB	BB	BB	BB	BB	BB
28	AM 130	1.333	2.333	1	BB	BB	BB	BB	BB	AA	BB	BB	BB	BB	BB	BB	BB	BB	BB	BB	BB	BB	BB	BB	BB	BB	BB	BB	BB	BB	BB	BB	BB	BB	BB	BB	BB	BB	BB	BB	AA	AA	AA	AA	BB	BB	BB	BB	BB
29	AM 134	1	4.667	1	AA	BB	AA	BB	BB	AA	BB	BB	BB	BB	AA	AA	AA	AA	AA	AA	AA	AA	AA	AA	AA	AA	AA	AA	AA	BB	AA	AA	AA	AA	AA	BB	BB	BB	BB	BB	BB	BB	NA	BB	BB	BB	BB	BB	BB
30	AM 135	1.333	3.667	1	BB	BB	BB	BB	BB	AA	AA	AA	AA	AA	BB	BB	BB	BB	BB	BB	BB	BB	BB	BB	BB	BB	BB	BB	BB	BB	BB	BB	BB	BB	BB	BB	BB	BB	AA	AA	BB	BB	BB	BB	BB	BB	AA	BB	BB
31	AM 136	1	2.333	1	BB	BB	BB	BB	BB	BB	BB	BB	BB	BB	BB	BB	BB	BB	BB	AA	BB	BB	AA	AA	AA	AA	AA	AA	AA	BB	BB	BB	BB	BB	AA	BB	BB	BB	BB	BB	BB	BB	NA	BB	BB	BB	BB	BB	BB
32	AM 138	1	4.333	1	BB	BB	AA	AA	BB	AA	BB	BB	BB	BB	AA	AA	AA	AA	BB	BB	BB	BB	BB	BB	BB	BB	BB	BB	BB	BB	BB	BB	BB	BB	BB	BB	BB	BB	BB	BB	BB	BB	BB	BB	BB	BB	BB	BB	BB
33	AM 139	1	2.667	1	BB	BB	BB	BB	BB	BB	AA	AA	BB	BB	BB	BB	BB	BB	BB	BB	BB	BB	BB	BB	BB	BB	BB	BB	BB	BB	BB	BB	BB	BB	BB	BB	BB	BB	BB	BB	BB	BB	BB	BB	BB	BB	BB	BB	BB
34	AM 140	1	2	1	BB	BB	BB	BB	BB	BB	BB	BB	BB	BB	AA	AA	AA	AA	BB	BB	BB	BB	BB	BB	BB	BB	BB	BB	BB	BB	BB	BB	BB	BB	BB	BB	BB	BB	BB	BB	BB	BB	BB	BB	BB	BB	BB	BB	BB
35	AM 141	1	1.333	1	AA	BB	AA	AA	AA	BB	BB	BB	BB	BB	BB	BB	BB	BB	BB	BB	BB	BB	BB	BB	BB	BB	BB	BB	BB	BB	BB	BB	BB	BB	BB	BB	BB	BB	BB	BB	BB	BB	BB	BB	BB	BB	BB	BB	BB
36	AM 142	1	2.333	1	BB	BB	BB	BB	BB	BB	BB	BB	BB	BB	BB	BB	BB	BB	AA	AA	AA	AA	AA	AA	AA	AA	AA	AA	AA	BB	AA	AA	AA	AA	AA	AA	AA	AA	AA	BB	BB	BB	BB	BB	BB	BB	BB	BB	AA
37	AM 143	1.333	1.667	1	BB	BB	BB	BB	BB	BB	BB	BB	BB	BB	BB	BB	BB	BB	BB	BB	BB	BB	BB	BB	BB	BB	BB	BB	BB	BB	BB	BB	BB	BB	BB	BB	BB	BB	BB	BB	BB	BB	BB	BB	BB	BB	BB	BB	BB
38	AM 144	3.667	3.667	1	BB	BB	BB	BB	BB	BB	BB	BB	BB	BB	AA	AA	AA	AA	BB	BB	BB	BB	BB	BB	BB	BB	BB	BB	BB	BB	BB	BB	BB	BB	BB	BB	BB	BB	BB	BB	BB	BB	NA	NA	BB	BB	BB	BB	AA
39	AM 145	1.333	4.333	1	BB	BB	BB	BB	BB	BB	BB	BB	BB	BB	BB	BB	BB	BB	BB	BB	BB	BB	BB	BB	BB	BB	BB	BB	BB	BB	BB	BB	BB	BB	BB	BB	BB	BB	BB	BB	BB	BB	BB	NA	BB	BB	BB	BB	BB
40	AM 146	2	3.333	1	BB	BB	BB	BB	BB	BB	BB	BB	BB	BB	BB	BB	BB	BB	BB	BB	BB	BB	BB	BB	BB	BB	BB	BB	BB	BB	BB	BB	BB	BB	BB	BB	AA	BB	BB	BB	BB	BB	NA	NA	BB	BB	BB	BB	BB
41	AM 147	1.333	3.333	1	BB	BB	BB	BB	BB	BB	BB	BB	BB	BB	AA	AA	AA	AA	BB	BB	BB	BB	BB	BB	BB	BB	BB	BB	BB	BB	BB	BB	BB	BB	BB	BB	BB	BB	BB	BB	BB	BB	BB	BB	BB	BB	BB	BB	BB
42	AM 148	1	5.333	1	BB	BB	BB	BB	BB	BB	BB	BB	BB	BB	BB	BB	BB	BB	BB	AA	AA	BB	BB	BB	BB	BB	BB	BB	BB	BB	BB	BB	BB	BB	BB	BB	BB	BB	BB	BB	BB	BB	BB	BB	BB	BB	BB	BB	BB
43	AM 149	1	2	1	BB	BB	BB	BB	BB	BB	BB	BB	AA	AA	BB	BB	BB	BB	BB	BB	BB	BB	BB	BB	BB	BB	BB	BB	BB	BB	BB	BB	BB	BB	BB	BB	BB	BB	BB	BB	BB	BB	BB	BB	BB	BB	BB	BB	AA
44	AM 150	1	3	1	BB	BB	BB	BB	BB	BB	BB	BB	BB	BB	BB	BB	BB	BB	BB	BB	BB	BB	BB	BB	BB	BB	BB	BB	BB	BB	BB	BB	BB	AA	BB	BB	BB	BB	BB	BB	BB	BB	NA	BB	BB	BB	BB	BB	BB
45	AM 151	1	2	1	BB	BB	BB	BB	BB	BB	BB	BB	BB	BB	BB	BB	BB	BB	BB	BB	BB	BB	BB	BB	BB	BB	BB	BB	BB	BB	BB	BB	BB	BB	BB	BB	BB	BB	BB	BB	BB	BB	BB	NA	BB	BB	BB	BB	AA
46	AM 152	3	3.333	1	BB	BB	BB	BB	BB	BB	BB	BB	AA	AA	BB	BB	BB	BB	BB	BB	BB	BB	BB	BB	BB	BB	BB	BB	BB	BB	BB	AA	AA	BB	BB	BB	BB	BB	BB	BB	BB	BB	BB	BB	BB	BB	BB	BB	BB
47	AM 153	1.333	2.333	1	AA	BB	BB	BB	BB	BB	BB	BB	BB	BB	BB	BB	BB	BB	BB	BB	BB	BB	BB	BB	BB	AA	AA	AA	AA	BB	BB	BB	BB	BB	AA	AA	AA	AA	AA	AA	AA	AA	NA	AA	AA	AA	AA	AA	BB
48	AM 154	1	1.667	1	BB	BB	AA	AA	BB	BB	BB	BB	BB	BB	BB	BB	BB	BB	BB	BB	BB	BB	BB	BB	BB	BB	BB	BB	BB	BB	BB	BB	BB	AA	BB	BB	BB	BB	BB	BB	BB	BB	NA	BB	BB	BB	BB	BB	BB
49	AM 155	1	1	1	BB	BB	BB	BB	BB	AA	AA	AA	BB	BB	BB	BB	BB	BB	AA	AA	AA	AA	AA	AA	AA	AA	AA	AA	AA	AA	AA	AA	AA	BB	AA	AA	AA	AA	AA	AA	AA	AA	AA	NA	AA	AA	AA	AA	BB
50	AM 156	2	1	1	BB	BB	BB	AA	AA	AA	BB	AA	BB	BB	BB	BB	BB	BB	BB	BB	BB	BB	BB	BB	BB	AA	AA	AA	AA	BB	BB	BB	BB	BB	AA	AA	AA	AA	AA	AA	AA	AA	NA	AA	BB	BB	BB	AA	BB
51	AM 157	1.667	5.667	1	BB	BB	BB	AA	BB	BB	BB	BB	BB	BB	BB	BB	BB	BB	BB	BB	BB	BB	BB	BB	BB	BB	BB	BB	BB	BB	BB	BB	BB	BB	BB	BB	BB	BB	BB	BB	BB	BB	BB	BB	BB	BB	BB	BB	BB
52	AM 158	1.333	5.333	1	BB	AA	BB	BB	BB	BB	AA	BB	BB	BB	BB	BB	BB	BB	BB	AA	AA	AA	AA	BB	BB	BB	BB	BB	BB	BB	BB	BB	BB	BB	BB	BB	BB	BB	BB	BB	BB	BB	BB	BB	BB	BB	BB	BB	BB
53	AM 159	1.333	2	1	BB	AA	BB	BB	BB	BB	BB	BB	BB	BB	BB	BB	BB	BB	BB	BB	BB	BB	BB	AA	BB	BB	BB	BB	BB	BB	BB	BB	BB	BB	BB	BB	BB	BB	BB	BB	BB	BB	BB	BB	BB	BB	BB	BB	BB
54	AM 160	1	4.667	1	BB	AA	BB	BB	BB	BB	BB	BB	BB	BB	BB	BB	BB	BB	BB	BB	BB	BB	BB	BB	BB	BB	BB	BB	BB	BB	BB	BB	BB	BB	BB	BB	BB	BB	BB	BB	BB	BB	BB	NA	BB	BB	BB	BB	BB
55	AM 161	2.667	4.667	1	BB	AA	BB	BB	BB	BB	BB	AA	BB	AA	BB	BB	BB	BB	BB	BB	BB	BB	BB	BB	BB	BB	BB	BB	BB	BB	BB	BB	BB	BB	BB	BB	BB	BB	BB	BB	BB	BB	BB	BB	BB	BB	BB	BB	BB
56	AM 162	1	8	1	BB	BB	BB	BB	BB	AA	BB	AA	BB	BB	BB	BB	BB	BB	BB	BB	BB	BB	BB	BB	BB	BB	BB	BB	BB	BB	BB	BB	BB	BB	BB	BB	BB	BB	BB	BB	BB	BB	BB	BB	BB	BB	BB	BB	BB
57	AM 163	1.333	4.333	1	BB	BB	BB	BB	BB	BB	BB	BB	BB	BB	BB	BB	BB	BB	BB	AA	AA	AA	AA	AA	AA	AA	AA	AA	AA	AA	AA	AA	AA	BB	AA	AA	AA	AA	AA	AA	BB	BB	BB	NA	BB	BB	BB	BB	BB
58	AM 164	3.667	4.667	1	AA	BB	BB	BB	BB	BB	BB	BB	BB	BB	BB	BB	BB	BB	BB	BB	BB	BB	BB	BB	BB	BB	BB	BB	BB	BB	BB	BB	BB	BB	BB	BB	BB	BB	BB	BB	BB	BB	BB	BB	BB	BB	BB	BB	BB
59	AM 165	1	6.333	1	BB	BB	BB	BB	AA	AA	BB	BB	BB	BB	BB	BB	BB	BB	BB	BB	BB	BB	BB	BB	BB	BB	BB	BB	BB	BB	BB	BB	BB	BB	BB	BB	BB	BB	BB	BB	BB	BB	BB	BB	BB	BB	BB	BB	BB
60	AM 166	1	5	1	BB	BB	BB	BB	BB	BB	BB	BB	BB	AA	BB	BB	BB	BB	BB	BB	BB	BB	BB	BB	BB	BB	BB	BB	BB	BB	BB	BB	BB	BB	BB	BB	BB	BB	BB	BB	BB	BB	BB	BB	BB	BB	BB	BB	BB
61	AM 167	1	1.667	1	BB	BB	BB	BB	BB	AA	AA	AA	AA	AA	BB	BB	BB	BB	BB	BB	BB	BB	BB	BB	BB	BB	BB	BB	BB	BB	BB	BB	BB	BB	BB	BB	BB	BB	BB	BB	BB	BB	BB	BB	BB	BB	BB	BB	BB
62	AM 168	2	2.333	1	BB	BB	BB	AA	AA	BB	BB	BB	BB	BB	BB	BB	BB	BB	BB	BB	BB	BB	BB	BB	BB	BB	BB	BB	BB	BB	BB	BB	BB	BB	BB	BB	BB	BB	BB	BB	BB	BB	BB	BB	BB	BB	BB	BB	BB
63	AM 169	1	4.333	1	BB	BB	AA	AA	BB	BB	BB	BB	BB	BB	BB	BB	BB	BB	BB	BB	BB	BB	BB	BB	BB	BB	BB	BB	BB	BB	BB	BB	BB	BB	BB	BB	BB	BB	BB	BB	BB	BB	BB	BB	BB	BB	BB	BB	AA
64	AM 170	1	6.333	1	BB	BB	BB	BB	BB	AA	AA	AA	BB	BB	BB	BB	BB	BB	BB	BB	BB	BB	BB	BB	BB	BB	BB	BB	BB	BB	BB	BB	BB	BB	BB	BB	BB	BB	BB	BB	BB	BB	BB	BB	BB	BB	BB	BB	BB
65	AM 171	1	2	1	BB	BB	BB	BB	BB	BB	BB	BB	BB	BB	BB	BB	BB	BB	BB	BB	BB	BB	AA	AA	AA	AA	BB	BB	BB	BB	BB	BB	BB	AA	BB	BB	BB	BB	BB	BB	BB	AA	BB	BB	BB	BB	BB	BB	BB
66	AM 172	1	1.667	1	BB	BB	BB	BB	BB	AA	AA	AA	BB	BB	BB	BB	BB	BB	BB	BB	BB	BB	BB	BB	BB	BB	BB	BB	BB	BB	BB	AA	AA	AA	BB	BB	BB	BB	BB	BB	BB	AA	BB	BB	BB	BB	BB	BB	BB
67	AM 173	1	3.333	1	BB	BB	BB	BB	BB	BB	BB	BB	AA	AA	BB	BB	BB	BB	BB	BB	BB	BB	BB	BB	BB	BB	BB	BB	BB	BB	BB	BB	BB	BB	BB	BB	BB	BB	BB	BB	BB	BB	BB	BB	BB	BB	BB	BB	BB
68	AM 174	5.333	4.667	1	BB	BB	BB	BB	BB	BB	BB	BB	AA	AA	AA	AA	AA	AA	BB	BB	BB	BB	BB	BB	BB	BB	BB	BB	BB	BB	BB	BB	BB	BB	BB	AA	AA	AA	AA	AA	AA	AA	NA	BB	AA	BB	AA	AA	AA
69	AM 175	1	4.333	1	BB	BB	BB	BB	AA	BB	BB	BB	AA	BB	BB	BB	BB	BB	BB	BB	BB	BB	BB	BB	BB	BB	BB	BB	BB	BB	BB	BB	BB	BB	BB	BB	BB	BB	BB	BB	BB	BB	BB	AA	BB	BB	BB	BB	BB
70	AM 176	1	4.333	1	BB	BB	AA	BB	BB	BB	BB	BB	BB	BB	BB	BB	BB	BB	BB	BB	BB	BB	BB	BB	BB	BB	BB	BB	BB	BB	BB	BB	AA	BB	BB	BB	BB	BB	BB	BB	BB	BB	AA	AA	AA	AA	BB	BB	BB
71	AM 177	1.333	1.333	1	BB	BB	BB	BB	BB	BB	BB	BB	BB	BB	BB	BB	BB	BB	BB	BB	BB	BB	BB	BB	BB	BB	BB	BB	BB	BB	BB	BB	BB	BB	BB	AA	AA	AA	AA	AA	AA	AA	AA	AA	AA	AA	AA	AA	AA
72	AM 178	1.333	4.333	1	BB	BB	BB	BB	BB	BB	BB	BB	BB	BB	AA	AA	AA	AA	BB	BB	BB	BB	BB	BB	BB	BB	BB	BB	BB	BB	BB	BB	BB	BB	BB	AA	AA	AA	AA	AA	AA	AA	NA	AA	AA	BB	AA	AA	BB
73	AM 180	1	4.333	1	BB	BB	BB	BB	BB	BB	BB	BB	BB	BB	BB	BB	BB	BB	BB	AA	AA	AA	AA	AA	AA	AA	AA	AA	AA	AA	AA	AA	AA	BB	AA	AA	AA	AA	AA	AA	BB	BB	BB	BB	BB	BB	BB	BB	BB
74	AM 181	1	6.333	1	BB	BB	AA	BB	BB	BB	BB	BB	BB	BB	AA	AA	AA	AA	BB	BB	BB	BB	BB	BB	BB	BB	BB	BB	BB	BB	BB	BB	BB	BB	BB	BB	BB	BB	BB	BB	BB	BB	BB	BB	BB	BB	BB	BB	AA
75	AM 182	1.667	2	1	BB	AA	AA	AA	BB	BB	BB	BB	AA	AA	BB	BB	BB	BB	BB	AA	AA	AA	BB	BB	AA	BB	AA	BB	BB	BB	BB	BB	BB	BB	AA	AA	AA	AA	AA	AA	AA	AA	AA	BB	BB	BB	BB	BB	BB
76	AM 183	1.333	5.667	1	BB	BB	BB	BB	BB	BB	BB	BB	BB	BB	AA	AA	AA	AA	BB	BB	BB	AA	BB	BB	BB	BB	BB	BB	BB	BB	BB	BB	BB	BB	BB	BB	BB	BB	BB	BB	BB	BB	BB	BB	BB	BB	BB	BB	AA
77	AM 184	1	5.667	1	BB	BB	AA	AA	BB	BB	BB	BB	BB	BB	AA	BB	BB	BB	AA	AA	AA	AA	AA	AA	AA	AA	AA	AA	AA	AA	AA	AA	AA	BB	AA	AA	AA	AA	AA	AA	AA	AA	AA	BB	AA	AA	AA	AA	AA
78	AM 185	1	5.333	1	BB	AA	BB	BB	AA	BB	BB	BB	AA	AA	BB	BB	BB	BB	BB	BB	BB	BB	BB	AA	BB	BB	BB	BB	BB	BB	BB	BB	BB	BB	BB	BB	BB	BB	BB	BB	BB	BB	BB	BB	BB	BB	BB	BB	BB
79	AM 186	1	6.667	1	BB	BB	BB	BB	BB	AA	BB	AA	BB	BB	BB	BB	BB	BB	BB	BB	BB	BB	BB	BB	BB	BB	BB	BB	BB	BB	BB	BB	BB	BB	BB	BB	BB	BB	BB	BB	BB	BB	BB	BB	BB	BB	BB	BB	BB
80	AM 187	1	7.333	1	BB	BB	BB	BB	BB	AA	AA	AA	AA	AA	AA	AA	AA	BB	BB	BB	BB	BB	BB	BB	BB	BB	BB	BB	BB	BB	BB	BB	BB	BB	BB	BB	BB	BB	BB	BB	BB	BB	BB	BB	BB	BB	BB	BB	BB
81	AM 188	1.333	7.333	1	BB	BB	BB	BB	BB	BB	AA	AA	AA	AA	BB	AA	BB	BB	BB	BB	BB	BB	BB	BB	BB	BB	BB	BB	BB	BB	BB	BB	BB	BB	AA	AA	AA	BB	BB	BB	BB	BB	BB	BB	BB	BB	BB	BB	BB
82	AM 189	1	6.333	1	BB	BB	BB	BB	AA	AA	AA	BB	BB	BB	BB	BB	BB	BB	BB	BB	BB	BB	BB	BB	BB	BB	BB	BB	BB	BB	BB	BB	BB	BB	BB	BB	BB	BB	BB	BB	BB	BB	NA	BB	BB	BB	BB	BB	AA
83	AM 190	1.333	4.667	1	BB	BB	BB	BB	BB	BB	BB	BB	AA	AA	BB	BB	BB	BB	BB	BB	BB	BB	BB	BB	BB	BB	BB	BB	BB	BB	BB	BB	BB	AA	BB	BB	BB	BB	BB	BB	BB	BB	BB	BB	BB	BB	BB	BB	BB
84	AM 191	1	4.333	1	AA	BB	BB	BB	BB	BB	BB	BB	BB	BB	BB	BB	BB	BB	BB	BB	BB	BB	BB	BB	BB	BB	BB	BB	BB	BB	BB	BB	BB	BB	BB	BB	BB	BB	BB	BB	BB	BB	BB	BB	BB	BB	BB	BB	BB
85	AM 192	1.333	5.333	1	BB	BB	BB	BB	BB	BB	BB	BB	BB	BB	BB	BB	BB	BB	AA	AA	AA	AA	BB	AA	AA	BB	BB	BB	BB	BB	AA	AA	AA	AA	AA	BB	BB	BB	BB	BB	BB	BB	BB	BB	BB	BB	BB	BB	BB
86	AM 193	1.333	5	1	BB	BB	BB	BB	BB	AA	AA	BB	BB	BB	BB	BB	BB	BB	BB	BB	BB	BB	BB	BB	BB	BB	BB	BB	BB	BB	BB	BB	BB	BB	BB	BB	BB	BB	BB	BB	BB	BB	BB	BB	BB	BB	BB	BB	BB
87	AM 194	1	4.667	1	BB	BB	BB	BB	BB	BB	BB	BB	BB	BB	BB	BB	BB	BB	BB	BB	BB	BB	BB	BB	BB	BB	BB	BB	BB	BB	BB	BB	BB	BB	BB	BB	BB	BB	BB	BB	BB	BB	BB	BB	BB	BB	BB	BB	BB
88	AM 196	1	5.333	1	BB	BB	BB	BB	AA	BB	BB	BB	BB	BB	BB	BB	BB	BB	BB	BB	BB	BB	BB	BB	BB	BB	BB	BB	BB	BB	BB	BB	BB	BB	BB	BB	BB	BB	BB	BB	BB	BB	BB	BB	BB	BB	BB	BB	AA
89	AM 198	1.333	3.333	1	AA	BB	BB	BB	BB	BB	BB	BB	BB	BB	BB	BB	BB	BB	BB	BB	BB	BB	BB	BB	BB	BB	BB	BB	BB	BB	BB	BB	BB	BB	BB	BB	BB	BB	BB	BB	BB	BB	BB	BB	BB	BB	BB	BB	BB
90	AM 199	1	7.333	1	BB	BB	BB	BB	AA	BB	BB	BB	BB	BB	BB	BB	BB	BB	BB	BB	BB	BB	BB	BB	BB	BB	BB	BB	BB	BB	BB	AA	AA	BB	BB	BB	BB	BB	BB	BB	BB	BB	BB	BB	BB	BB	BB	BB	BB
91	AM 200	1	6.667	1	BB	BB	AA	BB	BB	BB	BB	BB	BB	BB	BB	BB	BB	BB	BB	BB	BB	BB	BB	BB	BB	BB	BB	BB	BB	BB	BB	BB	BB	BB	BB	BB	BB	BB	BB	BB	BB	BB	BB	BB	BB	BB	BB	BB	BB
[truncated: 1,069 more columns]
